# Supplementary material for: Evaluation of Survival, Recurrence Patterns and Adjuvant Therapy in Surgically Staged High-Grade Endometrial Cancer with Retroperitoneal Metastases
Source: Cancers (Basel). 2021 Apr 23;13(9):2052. doi: 10.3390/cancers13092052 (PMC8123054; doi:10.3390/cancers13092052)
Supplement: Supplementary file 1 [file cancers-13-02052-s001.zip]

Archive with 1 entries (1 files):
- cancers-1159633-supplementary.pdf
